# Supplementary material for: Effects of group mindfulness intervention on high-level distance runners: a quasi-experimental study
Source: Front Sports Act Living. 2025 Apr 23;7:1556404. doi: 10.3389/fspor.2025.1556404 (PMC12055820; doi:10.3389/fspor.2025.1556404)
Supplement: Supplementary file 1 [file Table1.xlsx]

## Sheet: Sheet1
Athlete ID	Gender	Group	Age	Sporting age	Competition level	Race Discipline	Mental Preparation	Type of mental preparation	Mental Technikques	Mindfulness experience	1ASPS1	1ASPS2	1ASPS3	1ASPS4	1ASPS5	1ASPS6	1FÁK1	1FÁK2	1FÁK3	1FÁK4	1FÁK5	1FÁK6	1FÁK7	1FÁK8	1FÁK9	1FÁK10	1FÁK11	1FÁK12	1FÁK13	1FÁK14	1FÁK15	1FÁK16	1FÁK17	1FÁK18	1FÁK19	1FÁK20	1CSAI1	1CSAI2	1CSAI3	1CSAI4	1CSAI5	1CSAI6	1CSAI7	1CSAI8	1CSAI9	1CSAI10	1CSAI11	1CSAI12	1CSAI13
10	1	1	29	12	1	1	1	1	Légzőgyakorlatok	0	6	5	6	5	7	7	4	4	4	4	4	3	4	4	4	3	4	4	3	3	4	4	4	4	3	4	3	2	3	2	3	2	3	2	2	3	3	2	3
11	2	1	26	17	2	2	1	2	Vizualizáció, autogén tréning, stresszkezelés	0	7	8	4	5	7	7	4	4	3	4	4	4	4	4	4	4	4	4	4	4	3	2	4	4	5	4	3	2	3	2	2	2	2	2	2	2	4	3	1
12	1	1	24	5	1	3	0	0	Nem végzek	0	10	1	9	1	9	9	5	5	5	3	4	3	5	5	4	4	4	5	5	4	5	3	5	5	3	4	1	1	3	1	1	4	1	1	3	1	2	4	1
13	1	1	26	16	1	1	0	0	.	0	7	5	5	5	8	7	4	5	3	4	5	4	5	4	4	5	5	4	4	4	3	2	4	5	5	3	2	2	1	1	2	2	1	2	3	1	3	3	2
14	2	1	26	17	2	3	1	2	cél állítás, légző gyakorlatok, mantra	0	4	2	2	3	9	7	4	5	5	4	5	1	5	5	5	3	4	5	5	4	5	1	4	5	5	3	3	2	2	1	2	3	1	1	4	1	4	4	1
15	1	1	26	14	2	1	0	0	Nem végzek	0	7	10	10	10	5	10	4	5	4	5	5	3	4	4	4	4	5	5	4	4	5	5	5	5	4	1	1	1	2	1	2	3	1	1	3	2	2	4	1
16	1	1	24	11	2	1	0	0	-	0	7	3	8	4	6	8	2	3	3	4	3	4	4	2	3	3	2	4	4	2	4	4	4	3	4	2	4	3	1	2	3	2	3	3	2	3	4	3	3
17	2	1	22	7	1	1	0	0	Nem végzek	0	6	4	7	3	1	5	5	2	2	3	4	4	2	4	4	3	4	2	2	5	3	2	3	4	5	4	3	4	1	4	1	1	3	4	1	4	4	2	4
18	1	1	22	4	1	2	0	0	Nem végzek	0	10	8	7	9	4	8	3	3	4	4	2	4	5	4	3	2	3	5	5	4	5	3	5	4	3	2	3	2	2	2	3	2	3	1	2	3	3	3	1
19	2	1	25	20	2	2	0	0	olvasottak, tanultak alkalmazasa	0	7	6	8	9	10	9	3	4	4	4	4	3	3	4	3	3	3	4	3	4	4	2	3	4	3	4	4	4	1	3	4	2	1	4	2	4	4	2	4
20	1	2	30	17	2	1	0	0	Nem végzek	0	6	2	2	3	7	3	4	4	4	5	4	4	3	5	4	2	3	3	3	3	3	2	3	5	4	3	4	3	1	4	3	1	4	3	1	4	2	3	4
21	1	2	21	8	1	3	0	1	Átgondoltam a verseny lehetséges kimeneteleit éh hogy azokat hogyan fogom tudni elfogadni makd.	0	10	6	10	8	8	10	2	3	4	4	5	2	3	5	3	5	5	4	3	3	3	1	4	5	3	4	3	3	2	2	1	3	2	1	3	2	3	3	3
22	1	2	22	14	2	3	1	1	Verseny megtervezése lépésről lépésre	0	7	7	4	8	8	10	5	3	3	5	4	2	5	5	3	4	4	4	4	4	4	3	4	5	4	5	2	3	2	1	2	3	1	2	4	2	3	4	1
23	2	2	18	1.5	1	1	0	0	nem vegzek	0	8	9	7	8	10	10	5	5	5	5	5	2	5	5	5	5	5	2	5	5	5	1	5	5	5	5	3	3	2	3	2	4	2	1	4	3	3	4	2
24	1	2	27	11	2	1	0	0	Nem végzek.	0	7	7	5	8	8	6	4	4	4	4	4	4	5	4	5	3	4	4	4	4	4	3	3	4	3	4	4	3	2	3	3	2	2	1	3	4	2	4	4
25	1	2	22	8	1	2	0	0	Nem végzek	0	7	8	3	5	8	7	3	4	5	3	5	2	5	5	4	5	5	4	5	3	4	2	5	5	5	3	2	2	3	1	2	3	1	1	4	3	2	4	2
26	2	2	26	16	1	3	0	0	Nem végzek	0	8	8	7	7	7	4	3	3	4	4	5	1	3	4	4	4	4	4	4	4	4	2	3	5	4	2	2	2	2	1	2	3	1	2	2	1	3	3	2
27	1	2	41	24	1	2	0	1	Mentáltréning	0	7	1	2	1	10	7	5	4	4	5	2	4	5	5	4	5	2	4	4	4	5	4	5	5	4	4	1	1	4	1	2	4	1	1	4	1	2	4	1
28	1	2	23	6	2	3	0	0	nem végzek	0	9	9	10	9	7	8	4	4	4	5	5	3	5	4	4	4	4	5	5	5	5	3	3	5	3	4	2	1	3	1	2	3	1	1	4	1	2	4	1
29	2	2	24	6	1	1	0	0	-	0	4	6	3	5	7	6	3	3	2	5	3	4	4	4	2	3	3	4	4	3	4	2	5	3	3	2	4	4	1	3	4	2	3	4	2	4	4	2	4
[truncated: 191 more columns]
